# Supplementary material for: Behavioral Factors Associated with Medication Nonadherence in Patients with Hypertension
Source: Int J Environ Res Public Health. 2021 Sep 12;18(18):9614. doi: 10.3390/ijerph18189614 (PMC8469687; doi:10.3390/ijerph18189614)
Supplement: Supplementary file 1 [file ijerph-18-09614-s001.zip]

Archive with 1 entries (1 files):
- ijerph-1306030-supplementary.pdf
